# Supplementary material for: Dual vs. Single Tasking During Circular Walking: What Better Reflects Progression in Parkinson's Disease?
Source: Front Neurol. 2019 May 14;10:372. doi: 10.3389/fneur.2019.00372 (PMC6527841; doi:10.3389/fneur.2019.00372)
Supplement: Supplementary Table A1 — Flowchart visits. Biannual visits performed by each of the participants. Complete datasets of 5 consecutive year visits were not always available in the MODEP cohort (HC: 52.0%; Early-PD: 59.1%; Mid-PD: 40.7%). This was partially due to the fact that some participants were recruited later in the MODEP study and therefore have not (yet) completed 10 visits, thus these participants may not be considered as drop-outs. [file Data_Sheet_1.xlsx]

## Sheet: Table A.1 Visits
			Biannual visits														Biannual visits														Biannual visits
			1	2	3	4	5	6	7	8	9	10					1	2	3	4	5	6	7	8	9	10					1	2	3	4	5	6	7	8	9	10
		1												HC		1												PD-Early		1												PD-Mid
		2														2														2
		3														3														3
		4														4														4
		5														5														5
		6														6														6
		7														7														7
		8														8														8
		9														9														9
		10														10														10
		11														11														11
		12														12														12
		13														13														13
		14														14														14
		15														15														15
		16														16														16
		17														17														17
		18														18														18
		19														19														19
		20														20														20
		21														21														21
		22														22														22
		23																												23
		24																												24
		25																												25
																														26
																														27

## Sheet: Table B.1. Mean and SD
		DESCRIPTIVES	SINGLE TASK								DESCRIPTIVES	W-MARK						W-SUBTRACT
			Mean HC	SD HC	Mean Early-PD	SD Early-PD	Mean Mid-PD	SD Mid-PD				Mean HC	SD HC	Mean Early-PD	SD Early-PD	Mean Mid-PD	SD Mid-PD	Mean HC	SD HC	Mean Early-PD	SD Early-PD	Mean Mid-PD	SD Mid-PD
	FEATURES	Number of steps	26.61	2.25472	28.6477	3.82166	32.9352	6.67465		FEATURES	Number of steps	28.49	2.70655	31.875	5.25977	38.6296	13.606	28.36	2.03623	30.3977	3.68367	35.3981	8.83537
		Total duration [s]	13.5912	1.61253	14.7578	1.7201	16.9736	4.02497			Total duration [s]	15.6342	2.15349	17.8161	2.44896	21.2067	8.0476	16.0771	1.28312	17.1402	1.77828	20.0364	5.91951
		Asymmetry of step time [s]	0.0153705	0.0123542	0.0194113	0.0133639	0.0241394	0.0138257			Asymmetry of step time [s]	0.0157792	0.0112549	0.0283367	0.0272206	0.0329314	0.0201764	0.0160751	0.0108392	0.023528	0.0168175	0.0303857	0.0166848
		Median stride time [s]	0.9146	0.0768976	0.927614	0.0825143	0.942037	0.0796757			Median stride time [s]	1.0006	0.10098	1.03131	0.0981719	1.01792	0.0909591	1.03285	0.0670058	1.0292	0.0800619	1.04505	0.080948
		Stride time variability [s]	0.0231456	0.00666343	0.028985	0.00723162	0.0270305	0.00906249			Stride time variability [s]	0.0313071	0.0150886	0.0368472	0.0115494	0.0359772	0.0134927	0.0248739	0.00835052	0.029768	0.00875113	0.0302912	0.0125751
		SD (Acc in VT) [m/s²]	3.98705	0.900329	3.47362	0.782381	3.01918	1.08565			SD (Acc in VT) [m/s²]	3.19031	0.860034	2.57498	0.682686	2.3615	0.953857	2.84915	0.555875	2.59856	0.594397	2.26153	0.771261
		SD (Acc in ML) [m/s²]	2.665	0.885464	2.39413	0.838384	2.04165	0.763592			SD (Acc in ML) [m/s²]	2.08065	0.724669	1.71064	0.450704	1.61444	0.564332	1.74628	0.457101	1.70663	0.492951	1.5129	0.452651
		SD (Acc in AP) [m/s²]	2.64702	0.820418	2.11371	0.493615	1.86867	0.758162			SD (Acc in AP) [m/s²]	2.05364	0.540321	1.55023	0.303673	1.46122	0.595133	1.90158	0.409183	1.59536	0.325646	1.41807	0.475497
		Stride regularity (VT)	0.793428	0.0575404	0.762933	0.101959	0.766387	0.0920303			Stride regularity (VT)	0.761723	0.0609977	0.692659	0.104487	0.669166	0.168531	0.804566	0.0582144	0.7829	0.073971	0.738766	0.165889
		Step regularity (VT)	0.774671	0.120742	0.730683	0.159706	0.682463	0.159699			Step regularity (VT)	0.75325	0.121604	0.70418	0.140896	0.621657	0.203443	0.774461	0.121215	0.737574	0.134195	0.662657	0.169611
		Stride regularity (AP)	0.606657	0.0822187	0.53249	0.125838	0.555671	0.0981054			Stride regularity (AP)	0.541729	0.10974	0.471419	0.100949	0.481391	0.101485	0.658053	0.0863421	0.602396	0.112183	0.58891	0.106463
		Step regularity (AP)	0.579677	0.183631	0.456715	0.215663	0.429932	0.165424			Step regularity (AP)	0.536885	0.176261	0.467916	0.159666	0.370995	0.172272	0.605421	0.194141	0.516039	0.190503	0.466928	0.16358
		Harmonic ratio (VT)	4.29914	1.16687	4.09574	1.33485	3.24712	0.692865			Harmonic ratio (VT)	4.07959	1.10252	3.34373	0.984174	2.75207	0.722181	4.58419	1.41847	3.64355	1.14865	3.02741	0.787778
		Harmonic ratio (ML)	2.99846	0.822439	2.7999	0.984825	2.258	0.786136			Harmonic ratio (ML)	2.709	0.930108	2.17704	0.608358	2.04411	0.678818	2.72471	0.819196	2.33325	0.704559	2.123	0.802547
		Harmonic ratio (AP)	3.44264	0.895888	2.86691	0.772844	2.36198	0.709471			Harmonic ratio (AP)	3.21835	0.826536	2.4167	0.593867	2.03841	0.53513	3.62294	0.98052	2.87152	0.939739	2.34069	0.59718
		Index of harmonicity (VT)	0.821952	0.0937399	0.885591	0.0464788	0.84701	0.0888523			Index of harmonicity (VT)	0.870921	0.0732314	0.871062	0.064759	0.827979	0.129215	0.808911	0.119581	0.847792	0.0785286	0.784475	0.159365
		Index of harmonicity (ML)	0.127579	0.115711	0.178152	0.14361	0.189293	0.149591			Index of harmonicity (ML)	0.18017	0.159913	0.307859	0.176838	0.310997	0.188603	0.134583	0.104204	0.238358	0.165666	0.259687	0.202434
		Index of harmonicity (AP)	0.397929	0.131248	0.459443	0.139182	0.530909	0.160238			Index of harmonicity (AP)	0.498706	0.151968	0.574267	0.156261	0.612969	0.139425	0.493082	0.122266	0.534235	0.147841	0.594816	0.149555
		Normalized peak power (VT)	0.0389048	0.00543692	0.0403316	0.00579193	0.0381457	0.00668361			Normalized peak power (VT)	0.0409434	0.00582949	0.0371759	0.00689073	0.0351764	0.00941637	0.0389296	0.00694918	0.0387658	0.00614425	0.0354727	0.00907877
		Normalized peak power (ML)	0.0205706	0.00787307	0.0165847	0.00724165	0.0156982	0.00551143			Normalized peak power (ML)	0.0161689	0.00716946	0.0139278	0.00471125	0.0135241	0.00518839	0.01561	0.00568682	0.0155112	0.00729091	0.0142173	0.00520477
		Normalized peak power (AP)	0.0188761	0.00444043	0.0168569	0.00621648	0.0181263	0.00538408			Normalized peak power (AP)	0.019122	0.00595877	0.0180662	0.00673656	0.0183096	0.00584834	0.0210933	0.00640812	0.0206448	0.00729314	0.0216087	0.00647545
		Width of peak power (VT)	0.174991	0.003585	0.180572	0.00457128	0.182758	0.00897465			Width of peak power (VT)	0.17755	0.00678556	0.184981	0.00948789	0.190881	0.0162586	0.177388	0.0061105	0.181328	0.00598325	0.186505	0.0256367
		Width of peak power (ML)	0.181986	0.00806008	0.195675	0.0423607	0.187827	0.0177042			Width of peak power (ML)	0.200631	0.0384439	0.19803	0.0262969	0.191491	0.0228959	0.194013	0.0294012	0.188361	0.0179629	0.187917	0.0229325
		Width of peak power (AP)	0.179357	0.0083137	0.182736	0.0147275	0.178221	0.00742726			Width of peak power (AP)	0.179944	0.0133096	0.192121	0.0385802	0.182731	0.0129832	0.174096	0.00800861	0.176559	0.0101541	0.176556	0.00763437
		Cognitive and motor performance: box marking [crosses/s]	0.394813	0.166726	0.301633	0.234061	0.335962	0.162968			Cognitive and motor performance: box marking [crosses/s]	0.368177	0.123234	0.337247	0.160716	0.331817	0.166858
		Cognitive performance: subtracting -7 [subtract/s]	1.54541	0.259593	1.39631	0.289502	1.33128	0.292248			Cognitive performance: subtracting -7 [subtract/s]							1.31758	0.256914	1.14074	0.225018	1.02485	0.24769

## Sheet: Table C.1 Confounders 
		CONFOUNDERS	HC vs Early-PD			HC vs Mid-PD
			SINGLE TASK	W-MARK	W-SUBTRACT	SINGLE TASK	W-MARK	W-SUBTRACT
	FEATURES	Number of steps	a	a	a	a	a	a
		Total duration [s]	b	b	b	b	b	b
		Asymmetry of step time [s]	a/b	a/b	a/b	a	a	a
		Median stride time [s]	a	a	a	a	a	a
		Stride time variability [s]	a	a	a	a/c	a/c	a/c
		SD (Acc in VT) [m/s²]	a	a	a	a/b	a/b	a/b			Legend of confounders
		SD (Acc in ML) [m/s²]	a/b	a/b	a/b	a/b	a/b	a/b			a	Gait speed
		SD (Acc in AP) [m/s²]	a/c	a/c	a/c	a/b	a/b	a/b			b	Age
		Stride regularity (VT)		a	a	a/b/c	a/b/c	a/b/c			c	ON/OFF medication stage
		Step regularity (VT)	b	b	a/b		a	a
		Stride regularity (AP)	a	a	a	c	a/c	a/c
		Step regularity (AP)	a	a	a			a
		Harmonic ratio (VT)	b	a/b	a/b	a	a	a
		Harmonic ratio (ML)				a/b/c	a/b/c	a/b/c
		Harmonic ratio (AP)	b	a/b	a/b	a	a	a
		Index of harmonicity (VT)	b	b	a/b	a/b	a/b	a/b
		Index of harmonicity (ML)	a	a	a	a	a	a
		Index of harmonicity (AP)	a/c	a/c	a/c	b	a/b	b
		Normalized peak power (VT)	b	a/b	a/b	a/b	a/b	a/b
		Normalized peak power (ML)	a	a	a	b	b	b
		Normalized peak power (AP)	a	a	a
		Width of peak power (VT)		a	a	b	a/b	a/b
		Width of peak power (ML)				a	a	a
		Width of peak power (AP)	c	c	c	c	c	c
		Cognitive and motor performance: box marking				b/c
		Cognitive performance: subtracting -7				b		b

## Sheet: Table C.2 Time Factor
		TIME FACTOR	HC vs Early-PD			HC vs Mid-PD
			SINGLE TASK	W-MARK	W-SUBTRACT	SINGLE TASK	W-MARK	W-SUBTRACT
	FEATURES	Number of steps	0.05 ( 0.03 - 0.01 )	0.03 ( 0.02 - 0.01 )	0.46 ( 0.01 - 0.01 )	0.04 ( 0.02 - 0.01 )	0.05 ( 0.02 - 0.01 )	0.54 ( 0.01 - 0.01 )
		Total duration [s]	0.49 ( 0.03 - 0.04 )	0.12 ( 0.05 - 0.03 )	0.66 ( 0.01 - 0.03 )	0.53 ( -0.01 - 0.02 )	0.13 ( 0.03 - 0.02 )	0.55 ( 0.01 - 0.02 )
		Asymmetry of step time [s]	0.44 ( -0.04 - 0.05 )	0.81 ( -0.01 - 0.05 )	0.91 ( 0.01 - 0.06 )	0.17 ( -0.07 - 0.05 )	0.92 ( -0.01 - 0.05 )	0.84 ( 0.01 - 0.07 )
		Median stride time [s]	0.35 ( -0.02 - 0.02 )	0.85 ( 0.00 - 0.01 )	0.57 ( -0.01 - 0.02 )	0.61 ( 0.01 - 0.02 )	0.41 ( 0.01 - 0.02 )	0.88 ( 0.00 - 0.03 )
		Stride time variability [s]	0.55 ( -0.03 - 0.06 )	0.26 ( -0.06 - 0.06 )	0.17 ( -0.06 - 0.04 )	0.66 ( -0.03 - 0.06 )	0.32 ( -0.05 - 0.06 )	0.22 ( -0.05 - 0.04 )
		SD (Acc in VT) [m/s²]	0.27 ( 0.02 - 0.01 )	0.29 ( 0.02 - 0.02 )	0.31 ( 0.01 - 0.01 )	0.31 ( 0.02 - 0.02 )	0.71 ( 0.01 - 0.02 )	0.59 ( 0.01 - 0.01 )			Legend of colors
		SD (Acc in ML) [m/s²]	0.06 ( 0.05 - 0.03 )	0.18 ( 0.03 - 0.02 )	0.99 ( 0.00 - 0.02 )	0.18 ( 0.04 - 0.03 )	0.39 ( 0.02 - 0.02 )	0.90 ( 0.00 - 0.02 )				Significant results with p < .1
		SD (Acc in AP) [m/s²]	0.00 ( 0.06 - 0.02 )	0.12 ( 0.04 - 0.02 )	0.29 ( 0.02 - 0.02 )	0.00 ( 0.06 - 0.02 )	0.16 ( 0.03 - 0.02 )	0.55 ( 0.01 - 0.02 )				Significant results with p < .05
		Stride regularity (VT)	0.05 ( -0.08 - 0.04 )	0.01 ( -0.09 - 0.04 )	0.13 ( -0.06 - 0.04 )	0.06 ( 0.51 - 0.21 )	0.80 ( -0.01 - 0.02 )	0.72 ( -0.01 - 0.03 )
		Step regularity (VT)	0.14 ( -0.21 - 0.14 )	0.21 ( -0.05 - 0.04 )	0.35 ( -0.06 - 0.06 )	0.18 ( -0.18 - 0.14 )	0.35 ( -0.04 - 0.04 )	0.43 ( -0.04 - 0.06 )
		Stride regularity (AP)	0.00 ( -0.10 - 0.03 )	0.15 ( -0.04 - 0.03 )	0.39 ( -0.02 - 0.02 )	0.01 ( -0.11 - 0.04 )	0.19 ( -0.04 - 0.03 )	0.44 ( -0.02 - 0.03 )
		Step regularity (AP)	0.05 ( -0.14 - 0.07 )	0.12 ( -0.05 - 0.03 )	0.33 ( -0.10 - 0.10 )	0.11 ( -0.18 - 0.11 )	0.20 ( -0.05 - 0.04 )	0.38 ( -0.10 - 0.11 )
		Harmonic ratio (VT)	0.70 ( -0.01 - 0.04 )	0.63 ( 0.02 - 0.04 )	0.37 ( 0.02 - 0.03 )	0.59 ( 0.02 - 0.03 )	0.81 ( 0.01 - 0.04 )	0.41 ( 0.02 - 0.03 )
		Harmonic ratio (ML)	0.52 ( -0.01 - 0.02 )	0.98 ( 0.00 - 0.04 )	0.76 ( 0.01 - 0.03 )	0.38 ( -0.48 - 0.26 )	0.89 ( 0.00 - 0.03 )	0.78 ( 0.01 - 0.02 )
		Harmonic ratio (AP)	0.02 ( -0.08 - 0.03 )	0.17 ( -0.05 - 0.03 )	0.28 ( -0.05 - 0.04 )	0.33 ( -0.03 - 0.03 )	0.15 ( -0.04 - 0.03 )	0.26 ( -0.04 - 0.04 )
		Index of harmonicity (VT)	0.96 ( 0.00 - 0.06 )	0.96 ( 0.00 - 0.05 )	0.46 ( -0.03 - 0.04 )	0.99 ( 0.00 - 0.06 )	0.78 ( 0.01 - 0.04 )	0.53 ( -0.02 - 0.03 )
		Index of harmonicity (ML)	0.54 ( -0.02 - 0.04 )	0.61 ( -0.02 - 0.04 )	0.81 ( -0.01 - 0.03 )	0.78 ( -0.01 - 0.04 )	0.75 ( -0.01 - 0.04 )	0.97 ( 0.00 - 0.03 )
		Index of harmonicity (AP)	0.08 ( -0.06 - 0.03 )	0.19 ( -0.05 - 0.04 )	0.02 ( -0.06 - 0.03 )	0.20 ( -0.03 - 0.03 )	0.35 ( -0.03 - 0.04 )	0.08 ( -0.05 - 0.03 )
		Normalized peak power (VT)	0.43 ( -0.04 - 0.05 )	0.97 ( 0.00 - 0.04 )	0.14 ( -0.05 - 0.04 )	0.83 ( 1.03 - 0.27 )	0.94 ( 0.00 - 0.03 )	0.16 ( -0.04 - 0.03 )
		Normalized peak power (ML)	0.30 ( -0.03 - 0.03 )	0.67 ( -0.02 - 0.04 )	0.61 ( 0.02 - 0.03 )	0.69 ( 0.01 - 0.03 )	0.58 ( -0.02 - 0.04 )	0.62 ( 0.01 - 0.03 )
		Normalized peak power (AP)	0.00 ( -0.11 - 0.03 )	0.13 ( -0.05 - 0.03 )	0.00 ( -0.09 - 0.02 )	0.00 ( -0.10 - 0.03 )	0.17 ( -0.05 - 0.04 )	0.00 ( -0.09 - 0.03 )
		Width of peak power (VT)	0.16 ( -0.01 - 0.00 )	0.11 ( -0.01 - 0.00 )	0.85 ( 0.00 - 0.01 )	0.88 ( -0.68 - 0.25 )	0.14 ( -0.02 - 0.01 )	0.53 ( -0.01 - 0.01 )
		Width of peak power (ML)	0.96 ( 0.00 - 0.01 )	0.85 ( -0.01 - 0.03 )	0.06 ( -0.04 - 0.02 )	0.19 ( -0.01 - 0.01 )	0.78 ( -0.01 - 0.02 )	0.03 ( -0.03 - 0.01 )
		Width of peak power (AP)	0.48 ( 0.01 - 0.02 )	0.53 ( 0.00 - 0.01 )	0.66 ( 0.00 - 0.01 )	0.73 ( -0.42 - 0.15 )	0.17 ( -0.01 - 0.01 )	0.49 ( -0.01 - 0.01 )
		Cognitive and motor performance: box marking	0.54 ( 0.01 - 0.02 )	0.04 ( 0.07 - 0.04 )	0	0.00 ( -1.05 - 0.23 )	0.04 ( 0.09 - 0.05 )	0
		Cognitive performance: subtracting -7	0.87 ( 0.00 - 0.02 )		0.02 ( 0.05 - 0.02 )	0.02 ( 0.04 - 0.02 )		0.00 ( 0.07 - 0.02 )

## Sheet: Table C.3 Time Factor - DTI
		TIME FACTOR / DTI, S-DTI	DTI		S-DTI
			W-MARK	W-SUBTRACT	W-MARK	W-SUBTRACT
	HC vs Early-MD	Number of steps	0.03 ( 0.02 - 0.01 )	0.52 ( 0.02 - 0.03 )	0.32 ( 0.04 - 0.04 )	0.62 ( 0.02 - 0.05 )
		Total duration	0.43 ( 0.03 - 0.04 )	0.03 ( 0.06 - 0.03 )	0.07 ( 0.06 - 0.03 )	0.21 ( 0.04 - 0.03 )
		Median stride time	0.85 ( 0.00 - 0.01 )	0.36 ( -0.06 - 0.07 )	0.32 ( 0.04 - 0.04 )	0.63 ( 0.02 - 0.05 )
		Harmonic ratio (VT)	0.16 ( -0.06 - 0.04 )	0.71 ( -0.02 - 0.05 )	0.41 ( -0.05 - 0.06 )	0.42 ( 0.04 - 0.04 )
		Harmonic ratio (ML)	0.29 ( -0.05 - 0.05 )	0.62 ( 0.03 - 0.06 )	0.59 ( 0.03 - 0.06 )	0.59 ( 0.03 - 0.05 )
		Harmonic ratio (AP)	0.00 ( -0.10 - 0.03 )	0.94 ( 0.00 - 0.06 )	0.31 ( -0.09 - 0.08 )	0.91 ( 0.00 - 0.04 )			Legend of colors
		Index of harmonicity (VT)	0.99 ( 0.00 - 0.05 )	0.27 ( -0.03 - 0.03 )	0.79 ( 0.01 - 0.05 )	0.78 ( 0.02 - 0.05 )				Significant results with p < .1
		Cognitive / Cognitive and motor performance	0.04 ( 0.07 - 0.04 )	0.93 ( 0.00 - 0.04 )						Significant results with p < .05
	HC vs Mid-MD	Stride time variability	0.63 ( 0.03 - 0.07 )	0.40 ( 0.09 - 0.11 )	0.94 ( 0.00 - 0.06 )	0.44 ( 0.06 - 0.07 )
		SD (ML)	0.75 ( 0.01 - 0.02 )	0.84 ( 0.01 - 0.04 )	0.85 ( 0.00 - 0.02 )	0.89 ( 0.00 - 0.03 )
		Stride regularity (VT)	0.34 ( 0.03 - 0.03 )	0.28 ( -0.03 - 0.03 )	0.20 ( 0.04 - 0.03 )	0.90 ( 0.00 - 0.03 )
		Stride regularity (AP)	0.43 ( 0.04 - 0.06 )	0.09 ( 0.07 - 0.04 )	0.07 ( 0.07 - 0.04 )	0.42 ( 0.03 - 0.03 )
		Harmonic ratio (VT)	0.21 ( -0.07 - 0.05 )	0.57 ( -0.03 - 0.06 )	0.23 ( -0.06 - 0.05 )	0.74 ( 0.01 - 0.03 )
		Normalized peak power (VT)	0.86 ( 0.01 - 0.05 )	0.08 ( -0.05 - 0.03 )	0.87 ( 0.01 - 0.04 )	0.98 ( 0.00 - 0.03 )
		Cognitive / Cognitive and motor performance	0.44 ( 0.02 - 0.02 )	0.78 ( 0.01 - 0.02 )
